# Supplementary material for: Deep Optic Nerve Head Structural Alterations in Adults with Cystic Fibrosis
Source: J Clin Med. 2026 Jun 2;15(11):4308. doi: 10.3390/jcm15114308 (PMC13258307; doi:10.3390/jcm15114308)
Supplement: Supplementary file 1 [file jcm-15-04308-s001.zip]

Archive with 1 entries (1 files):
- jcm-4256540-supplementary.pdf
